# Supplementary material for: Effect of PET Micro/Nanoplastics on Model Freshwater Zooplankton
Source: Polymers (Basel). 2025 May 5;17(9):1256. doi: 10.3390/polym17091256 (PMC12073589; doi:10.3390/polym17091256)
Supplement: Supplementary file 1 [file polymers-17-01256-s001.zip]

Archive with 1 entries (1 files):
- polymers-3582127-supplementary.pdf
